# Supplementary material for: A Randomized, Double-Blind, Placebo-Controlled Trial to Evaluate the Effects of Multi-Strain Synbiotic in Patients with Functional Diarrhea and High Fecal Calprotectin Levels: A Pilot Study
Source: Nutrients. 2022 Nov 25;14(23):5017. doi: 10.3390/nu14235017 (PMC9735760; doi:10.3390/nu14235017)
Supplement: Supplementary file 1 [file nutrients-14-05017-s001.zip]

Archive with 1 entries (1 files):
- nutrients-2035166-supplementary.pdf
